# Supplementary material for: XABOOM: An X-ray Absorption Benchmark of Organic Molecules Based on Carbon, Nitrogen, and Oxygen 1s → π* Transitions
Source: J Chem Theory Comput. 2021 Feb 5;17(3):1618–37. doi: 10.1021/acs.jctc.0c01082 (PMC8023667; doi:10.1021/acs.jctc.0c01082)
Supplement: Supplementary file 1 — ct0c01082_si_001.zip [file ct0c01082_si_001.zip]

Archive with 43 entries (42 files):
- xyz/
- xyz/31_benzo.xyz
- xyz/01_cyanide.xyz
- xyz/02_isocya.xyz
- xyz/03_co.xyz
- xyz/04_ethene.xyz
- xyz/05_formaldehyde.xyz
- xyz/06_nitroxyl.xyz
- xyz/07_acetonitrile.xyz
- xyz/08_nitrous-oxide.xyz
- xyz/09_vinylfluoro.xyz
- xyz/10_ozone.xyz
- xyz/11_fluorodiazene.xyz
- xyz/12_acetamide.xyz
- xyz/13_aceticacid.xyz
- xyz/14_nitromethane.xyz
- xyz/15_difluoro.xyz
- xyz/16_carbonyl_fluoride.xyz
- xyz/17_cyclopentadiene.xyz
- xyz/18_furan.xyz
- xyz/19_imidazole.xyz
- xyz/20_oxazole.xyz
- xyz/21_glyoxylic-acid.xyz
- xyz/22_methacetate.xyz
- xyz/23_benzene.xyz
- xyz/24_pyridine.xyz
- xyz/25_pyridazene.xyz
- xyz/26_s-triazine.xyz
- xyz/27_trifluoroeth.xyz
- xyz/28_dimethylcarb.xyz
- xyz/29_trifluoroaceto.xyz
- xyz/30_dichloroethe.xyz
- xyz/32_cytosine.xyz
- xyz/33_uracil.xyz
- xyz/34_cyclohexanedione.xyz
- xyz/35_difluorobenzene.xyz
- xyz/36_thymine.xyz
- xyz/37_naphthalene.xyz
- xyz/38_adenine.xyz
- xyz/39_guanine.xyz
- xyz/40_perfluorodiene.xyz
- compilation.xlsx
- SI.pdf
