# Supplementary material for: XABOOM: An X-ray Absorption Benchmark of Organic Molecules Based on Carbon, Nitrogen, and Oxygen 1s → π* Transitions
Source: J Chem Theory Comput. 2021 Feb 5;17(3):1618–37. doi: 10.1021/acs.jctc.0c01082 (PMC8023667; doi:10.1021/acs.jctc.0c01082)
Supplement: Supplementary file 1 — ct0c01082_si_001.zip [file ct0c01082_si_001.zip › xyz/31_benzo.xyz]

12

H        0.000000    1.232057    2.720170
C        0.000000    0.725890    1.769701
C        0.000000    1.441349    0.631738
H        0.000000    2.517233    0.630678
C        0.000000    0.770440   -0.665059
O        0.000000    1.376905   -1.721141
C       -0.000000   -0.770440   -0.665059
O       -0.000000   -1.376905   -1.721141
C       -0.000000   -1.441349    0.631738
H       -0.000000   -2.517233    0.630678
C       -0.000000   -0.725890    1.769701
H       -0.000000   -1.232057    2.720170
