# Supplementary material for: XABOOM: An X-ray Absorption Benchmark of Organic Molecules Based on Carbon, Nitrogen, and Oxygen 1s → π* Transitions
Source: J Chem Theory Comput. 2021 Feb 5;17(3):1618–37. doi: 10.1021/acs.jctc.0c01082 (PMC8023667; doi:10.1021/acs.jctc.0c01082)
Supplement: Supplementary file 1 — ct0c01082_si_001.zip [file ct0c01082_si_001.zip › xyz/02_isocya.xyz]

 3
 C*v
 N        0.000000    0.000000    0.431366
 C        0.000000    0.000000   -0.740682
 H        0.000000    0.000000    1.424529
