# Supplementary material for: XABOOM: An X-ray Absorption Benchmark of Organic Molecules Based on Carbon, Nitrogen, and Oxygen 1s → π* Transitions
Source: J Chem Theory Comput. 2021 Feb 5;17(3):1618–37. doi: 10.1021/acs.jctc.0c01082 (PMC8023667; doi:10.1021/acs.jctc.0c01082)
Supplement: Supplementary file 1 — ct0c01082_si_001.zip [file ct0c01082_si_001.zip › xyz/05_formaldehyde.xyz]

 4
 C2v
 C     0.000000    0.000000   -0.531273
 O     0.000000    0.000000    0.676162
 H     0.000000    0.930533   -1.110830
 H     0.000000   -0.930533   -1.110830
