# Supplementary material for: XABOOM: An X-ray Absorption Benchmark of Organic Molecules Based on Carbon, Nitrogen, and Oxygen 1s → π* Transitions
Source: J Chem Theory Comput. 2021 Feb 5;17(3):1618–37. doi: 10.1021/acs.jctc.0c01082 (PMC8023667; doi:10.1021/acs.jctc.0c01082)
Supplement: Supplementary file 1 — ct0c01082_si_001.zip [file ct0c01082_si_001.zip › xyz/07_acetonitrile.xyz]

 6
 C1
 C        1.177486    0.000023   -0.000002 ! no aug
 C       -0.273165    0.000010    0.000004
 H        1.548020   -0.161944    1.005172
 H        1.548063    0.951467   -0.362388
 H        1.548045   -0.789672   -0.642775
 N       -1.438579   -0.000006   -0.000004
