# Supplementary material for: XABOOM: An X-ray Absorption Benchmark of Organic Molecules Based on Carbon, Nitrogen, and Oxygen 1s → π* Transitions
Source: J Chem Theory Comput. 2021 Feb 5;17(3):1618–37. doi: 10.1021/acs.jctc.0c01082 (PMC8023667; doi:10.1021/acs.jctc.0c01082)
Supplement: Supplementary file 1 — ct0c01082_si_001.zip [file ct0c01082_si_001.zip › xyz/09_vinylfluoro.xyz]

 6
 Cs
 C     0.000000    -0.246412    -1.271068
 C     0.000000     0.457081    -0.154735
 F     0.000000    -0.119195     1.052878
 H     0.000000     0.272328    -2.210194
 H     0.000000    -1.319906    -1.249847
 H     0.000000     1.530323    -0.095954
