# Supplementary material for: XABOOM: An X-ray Absorption Benchmark of Organic Molecules Based on Carbon, Nitrogen, and Oxygen 1s → π* Transitions
Source: J Chem Theory Comput. 2021 Feb 5;17(3):1618–37. doi: 10.1021/acs.jctc.0c01082 (PMC8023667; doi:10.1021/acs.jctc.0c01082)
Supplement: Supplementary file 1 — ct0c01082_si_001.zip [file ct0c01082_si_001.zip › xyz/11_fluorodiazene.xyz]

 4
 C1
 N        1.010145   -0.339756    0.00000
 N        0.138737    0.506079    0.00000
 F       -1.101521   -0.152850    0.00000
 H        1.871520    0.211391    0.00000
