# Supplementary material for: XABOOM: An X-ray Absorption Benchmark of Organic Molecules Based on Carbon, Nitrogen, and Oxygen 1s → π* Transitions
Source: J Chem Theory Comput. 2021 Feb 5;17(3):1618–37. doi: 10.1021/acs.jctc.0c01082 (PMC8023667; doi:10.1021/acs.jctc.0c01082)
Supplement: Supplementary file 1 — ct0c01082_si_001.zip [file ct0c01082_si_001.zip › xyz/12_acetamide.xyz]

 9
 Cs
 C        0.000000    0.163272    0.000000
 N       -1.288208   -0.266054    0.000000 ! no aug
 O        0.294676    1.343580    0.000000
 C        1.040820   -0.922986    0.000000 ! no aug
 H        0.624397   -1.923236    0.000000
 H        1.667356   -0.795034    0.874678
 H        1.667356   -0.795034   -0.874678
 H       -2.017736    0.421023    0.000000
 H       -1.526244   -1.235695    0.000000
