# Supplementary material for: XABOOM: An X-ray Absorption Benchmark of Organic Molecules Based on Carbon, Nitrogen, and Oxygen 1s → π* Transitions
Source: J Chem Theory Comput. 2021 Feb 5;17(3):1618–37. doi: 10.1021/acs.jctc.0c01082 (PMC8023667; doi:10.1021/acs.jctc.0c01082)
Supplement: Supplementary file 1 — ct0c01082_si_001.zip [file ct0c01082_si_001.zip › xyz/13_aceticacid.xyz]

 8
 Cs
 C        0.000000    0.190063    0.000000
 O       -1.310830   -0.164818    0.000000 ! no aug
 O        0.309070    1.347960    0.000000
 C        0.965538   -0.958601    0.000000 ! no aug
 H        0.811781   -1.576588    0.879166
 H        1.975496   -0.576675    0.000000
 H        0.811781   -1.576588   -0.879166
 H       -1.378200   -1.124057    0.000000
