# Supplementary material for: XABOOM: An X-ray Absorption Benchmark of Organic Molecules Based on Carbon, Nitrogen, and Oxygen 1s → π* Transitions
Source: J Chem Theory Comput. 2021 Feb 5;17(3):1618–37. doi: 10.1021/acs.jctc.0c01082 (PMC8023667; doi:10.1021/acs.jctc.0c01082)
Supplement: Supplementary file 1 — ct0c01082_si_001.zip [file ct0c01082_si_001.zip › xyz/14_nitromethane.xyz]

 7
 C1
 C       -1.308546   -0.044207   -0.000142 ! no aug
 N        0.168262    0.001157    0.000016
 H       -1.647162    0.479278   -0.883100
 H       -1.647337    0.478907    0.882970
 H       -1.617388   -1.077246   -0.000387
 O        0.679026    1.112132    0.000252
 O        0.769141   -1.065107   -0.000095
