# Supplementary material for: XABOOM: An X-ray Absorption Benchmark of Organic Molecules Based on Carbon, Nitrogen, and Oxygen 1s → π* Transitions
Source: J Chem Theory Comput. 2021 Feb 5;17(3):1618–37. doi: 10.1021/acs.jctc.0c01082 (PMC8023667; doi:10.1021/acs.jctc.0c01082)
Supplement: Supplementary file 1 — ct0c01082_si_001.zip [file ct0c01082_si_001.zip › xyz/15_difluoro.xyz]

 6
 C2v
 C     0.000000    -1.442144     0.000000
 C     0.000000    -0.125840     0.000000
 F    -1.075597     0.629115     0.000000
 H     0.933612    -1.965044     0.000000
 H    -0.933612    -1.965044     0.000000
 F     1.075597     0.629115     0.000000
