# Supplementary material for: XABOOM: An X-ray Absorption Benchmark of Organic Molecules Based on Carbon, Nitrogen, and Oxygen 1s → π* Transitions
Source: J Chem Theory Comput. 2021 Feb 5;17(3):1618–37. doi: 10.1021/acs.jctc.0c01082 (PMC8023667; doi:10.1021/acs.jctc.0c01082)
Supplement: Supplementary file 1 — ct0c01082_si_001.zip [file ct0c01082_si_001.zip › xyz/16_carbonyl_fluoride.xyz]

 4
 C2v
 C        0.000000    0.000000    0.141734
 F        0.000000    1.058749   -0.632048
 F       -0.000000   -1.058749   -0.632048
 O        0.000000    0.000000    1.315807
