# Supplementary material for: XABOOM: An X-ray Absorption Benchmark of Organic Molecules Based on Carbon, Nitrogen, and Oxygen 1s → π* Transitions
Source: J Chem Theory Comput. 2021 Feb 5;17(3):1618–37. doi: 10.1021/acs.jctc.0c01082 (PMC8023667; doi:10.1021/acs.jctc.0c01082)
Supplement: Supplementary file 1 — ct0c01082_si_001.zip [file ct0c01082_si_001.zip › xyz/17_cyclopentadiene.xyz]

 11
 C2v
 C    -1.219167     0.000000     0.000000 ! no aug
 C    -0.296053    -1.170307     0.000000
 C    -0.296053     1.170307     0.000000
 H    -1.870762     0.000000     0.874243
 H    -1.870762     0.000000    -0.874243
 C     0.976667     0.727876     0.000000
 C     0.976667    -0.727876     0.000000
 H    -0.618009    -2.194450     0.000000
 H     1.857630    -1.342820     0.000000
 H    -0.618009     2.194450     0.000000
 H     1.857630     1.342820     0.000000
