# Supplementary material for: XABOOM: An X-ray Absorption Benchmark of Organic Molecules Based on Carbon, Nitrogen, and Oxygen 1s → π* Transitions
Source: J Chem Theory Comput. 2021 Feb 5;17(3):1618–37. doi: 10.1021/acs.jctc.0c01082 (PMC8023667; doi:10.1021/acs.jctc.0c01082)
Supplement: Supplementary file 1 — ct0c01082_si_001.zip [file ct0c01082_si_001.zip › xyz/18_furan.xyz]

 9
 C2v
 O    -1.106261     0.000000     0.000000 ! no aug
 C    -0.297965    -1.086833     0.000000
 C    -0.297965     1.086833     0.000000
 C     1.008185     0.709974     0.000000
 C     1.008185    -0.709974     0.000000
 H    -0.789645    -2.036657     0.000000
 H     1.854271    -1.365618     0.000000
 H    -0.789645     2.036657     0.000000
 H     1.854271     1.365618     0.000000
