# Supplementary material for: XABOOM: An X-ray Absorption Benchmark of Organic Molecules Based on Carbon, Nitrogen, and Oxygen 1s → π* Transitions
Source: J Chem Theory Comput. 2021 Feb 5;17(3):1618–37. doi: 10.1021/acs.jctc.0c01082 (PMC8023667; doi:10.1021/acs.jctc.0c01082)
Supplement: Supplementary file 1 — ct0c01082_si_001.zip [file ct0c01082_si_001.zip › xyz/19_imidazole.xyz]

 9
 Cs
 N    -1.119573    -0.025708     0.000000 ! no aug
 C    -0.258755    -1.075115     0.000000
 C    -0.373897     1.119080     0.000000
 N     0.994934    -0.672206     0.000000
 C     0.929706     0.693233     0.000000
 H    -2.120859    -0.080300     0.000000
 H    -0.816615     2.092834     0.000000
 H     1.813291     1.298683     0.000000
 H    -0.593771    -2.092721     0.000000
