# Supplementary material for: XABOOM: An X-ray Absorption Benchmark of Organic Molecules Based on Carbon, Nitrogen, and Oxygen 1s → π* Transitions
Source: J Chem Theory Comput. 2021 Feb 5;17(3):1618–37. doi: 10.1021/acs.jctc.0c01082 (PMC8023667; doi:10.1021/acs.jctc.0c01082)
Supplement: Supplementary file 1 — ct0c01082_si_001.zip [file ct0c01082_si_001.zip › xyz/20_oxazole.xyz]

 8
 Cs
 O       -1.098234    0.309725    0.000000 ! no aug
 C       -0.000000    1.095221    0.000000
 H       -0.164627    2.152475    0.000000
 N        1.125722    0.455572    0.000000
 C        0.751792   -0.873141    0.000000
 H        1.468861   -1.667200    0.000000
 C       -0.600121   -0.954966    0.000000
 H       -1.308439   -1.754762    0.000000
