# Supplementary material for: XABOOM: An X-ray Absorption Benchmark of Organic Molecules Based on Carbon, Nitrogen, and Oxygen 1s → π* Transitions
Source: J Chem Theory Comput. 2021 Feb 5;17(3):1618–37. doi: 10.1021/acs.jctc.0c01082 (PMC8023667; doi:10.1021/acs.jctc.0c01082)
Supplement: Supplementary file 1 — ct0c01082_si_001.zip [file ct0c01082_si_001.zip › xyz/21_glyoxylic-acid.xyz]

 7
 Cs
 O     0.000000    -1.253093    -0.690160 ! no aug
 C     0.000000     0.073773    -0.583299
 C     0.000000     0.553120     0.855085
 O     0.000000     0.838151    -1.510690
 O     0.000000    -0.236934     1.773798
 H     0.000000     1.635637     0.988327
 H     0.000000    -1.593083     0.220830
