# Supplementary material for: XABOOM: An X-ray Absorption Benchmark of Organic Molecules Based on Carbon, Nitrogen, and Oxygen 1s → π* Transitions
Source: J Chem Theory Comput. 2021 Feb 5;17(3):1618–37. doi: 10.1021/acs.jctc.0c01082 (PMC8023667; doi:10.1021/acs.jctc.0c01082)
Supplement: Supplementary file 1 — ct0c01082_si_001.zip [file ct0c01082_si_001.zip › xyz/22_methacetate.xyz]

 11
 Cs
 C       -0.000000    0.487375    0.000000
 O       -0.494551   -0.764128    0.000000 ! no aug
 O        1.181205    0.733786    0.000000
 C        0.506675   -1.783027    0.000000 ! no aug
 H        1.131816   -1.701674    0.880995
 H        1.131816   -1.701674   -0.880995
 H       -0.030050   -2.720608    0.000000
 C       -1.104295    1.492401    0.000000 ! no aug
 H       -1.728024    1.349170    0.874905
 H       -1.728024    1.349170   -0.874905
 H       -0.685046    2.487860    0.000000
