# Supplementary material for: XABOOM: An X-ray Absorption Benchmark of Organic Molecules Based on Carbon, Nitrogen, and Oxygen 1s → π* Transitions
Source: J Chem Theory Comput. 2021 Feb 5;17(3):1618–37. doi: 10.1021/acs.jctc.0c01082 (PMC8023667; doi:10.1021/acs.jctc.0c01082)
Supplement: Supplementary file 1 — ct0c01082_si_001.zip [file ct0c01082_si_001.zip › xyz/23_benzene.xyz]

 12
 D2h
 C     0.000000     1.388015     0.000000
 C    -1.202056     0.694007     0.000000
 C    -1.202056    -0.694007     0.000000
 C     0.000000    -1.388015     0.000000
 C     1.202056    -0.694007     0.000000
 C     1.202056     0.694007     0.000000
 H     2.134399     1.232295     0.000000
 H    -2.134399    -1.232295     0.000000
 H     2.134399    -1.232295     0.000000
 H    -2.134399     1.232295     0.000000
 H     0.000000     2.464591     0.000000
 H     0.000000    -2.464591     0.000000
