# Supplementary material for: XABOOM: An X-ray Absorption Benchmark of Organic Molecules Based on Carbon, Nitrogen, and Oxygen 1s → π* Transitions
Source: J Chem Theory Comput. 2021 Feb 5;17(3):1618–37. doi: 10.1021/acs.jctc.0c01082 (PMC8023667; doi:10.1021/acs.jctc.0c01082)
Supplement: Supplementary file 1 — ct0c01082_si_001.zip [file ct0c01082_si_001.zip › xyz/24_pyridine.xyz]

 11
 C2v
 C     0.000000    -1.413442     0.000000
 C     1.189577    -0.703478     0.000000
 C     1.137428     0.682369     0.000000
 N     0.000000     1.380644     0.000000
 C    -1.137428     0.682369     0.000000
 C    -1.189577    -0.703478     0.000000
 H     2.139358    -1.208118     0.000000
 H     2.048198     1.260706     0.000000
 H    -2.048198     1.260706     0.000000
 H     0.000000    -2.489720     0.000000
 H    -2.139358    -1.208118     0.000000
