# Supplementary material for: XABOOM: An X-ray Absorption Benchmark of Organic Molecules Based on Carbon, Nitrogen, and Oxygen 1s → π* Transitions
Source: J Chem Theory Comput. 2021 Feb 5;17(3):1618–37. doi: 10.1021/acs.jctc.0c01082 (PMC8023667; doi:10.1021/acs.jctc.0c01082)
Supplement: Supplementary file 1 — ct0c01082_si_001.zip [file ct0c01082_si_001.zip › xyz/25_pyridazene.xyz]

 10
 C2v
 C     0.688566    -1.234514     0.000000
 C     1.314414     0.003573     0.000000
 N     0.666160     1.168526     0.000000
 N    -0.666160     1.168526     0.000000
 C    -1.314414     0.003573     0.000000
 C    -0.688566    -1.234514     0.000000
 H     2.388484     0.085112     0.000000
 H     1.262280    -2.143897     0.000000
 H    -1.262280    -2.143897     0.000000
 H    -2.388484     0.085112     0.000000
