# Supplementary material for: XABOOM: An X-ray Absorption Benchmark of Organic Molecules Based on Carbon, Nitrogen, and Oxygen 1s → π* Transitions
Source: J Chem Theory Comput. 2021 Feb 5;17(3):1618–37. doi: 10.1021/acs.jctc.0c01082 (PMC8023667; doi:10.1021/acs.jctc.0c01082)
Supplement: Supplementary file 1 — ct0c01082_si_001.zip [file ct0c01082_si_001.zip › xyz/26_s-triazine.xyz]

 9
 C2v
 H       -0.000000    0.000000   -2.366583
 C       -0.000000   -0.000000   -1.289235
 N       -0.000000    1.184358   -0.683787
 C       -0.000000    1.116511    0.644615
 H       -0.000000    2.049521    1.183291
 N        0.000000    0.000000    1.367578
 C       -0.000000   -1.116511    0.644615
 H       -0.000000   -2.049521    1.183291
 N       -0.000000   -1.184358   -0.683787
