# Supplementary material for: XABOOM: An X-ray Absorption Benchmark of Organic Molecules Based on Carbon, Nitrogen, and Oxygen 1s → π* Transitions
Source: J Chem Theory Comput. 2021 Feb 5;17(3):1618–37. doi: 10.1021/acs.jctc.0c01082 (PMC8023667; doi:10.1021/acs.jctc.0c01082)
Supplement: Supplementary file 1 — ct0c01082_si_001.zip [file ct0c01082_si_001.zip › xyz/27_trifluoroeth.xyz]

 6
 C
 C     0.000000    -0.735377    -0.683890
 C     0.000000    -0.026337     0.430578
 F     0.000000    -0.577636     1.622996
 F     0.000000     1.280811     0.491326
 F     0.000000    -0.131710    -1.874642
 H     0.000000    -1.804620    -0.684887
