# Supplementary material for: XABOOM: An X-ray Absorption Benchmark of Organic Molecules Based on Carbon, Nitrogen, and Oxygen 1s → π* Transitions
Source: J Chem Theory Comput. 2021 Feb 5;17(3):1618–37. doi: 10.1021/acs.jctc.0c01082 (PMC8023667; doi:10.1021/acs.jctc.0c01082)
Supplement: Supplementary file 1 — ct0c01082_si_001.zip [file ct0c01082_si_001.zip › xyz/28_dimethylcarb.xyz]

 12
 C2v
 C        0.000000   -0.000000    0.059210
 O       -0.000000    1.077235   -0.724267 ! no aug
 O       -0.000000   -1.077235   -0.724267 ! no aug
 O        0.000000   -0.000000    1.264953
 C        0.000000   -2.304473    0.006256 ! no aug
 C        0.000000    2.304473    0.006256 ! no aug
 H        0.000000   -3.084359   -0.740943
 H       -0.882452   -2.375358    0.630049
 H        0.882452   -2.375358    0.630049
 H       -0.882452    2.375358    0.630049
 H        0.000000    3.084359   -0.740943
 H        0.882452    2.375358    0.630049
