# Supplementary material for: XABOOM: An X-ray Absorption Benchmark of Organic Molecules Based on Carbon, Nitrogen, and Oxygen 1s → π* Transitions
Source: J Chem Theory Comput. 2021 Feb 5;17(3):1618–37. doi: 10.1021/acs.jctc.0c01082 (PMC8023667; doi:10.1021/acs.jctc.0c01082)
Supplement: Supplementary file 1 — ct0c01082_si_001.zip [file ct0c01082_si_001.zip › xyz/29_trifluoroaceto.xyz]

 6
 Cs
 N       -0.000000    2.312669    0.000000
 C       -0.000000    1.147343    0.000000
 C       -0.000000   -0.325516    0.000000 ! no aug
 F        0.622471   -0.782209    1.078153
 F        0.622471   -0.782209   -1.078153
 F       -1.244942   -0.782209    0.000000
