# Supplementary material for: XABOOM: An X-ray Absorption Benchmark of Organic Molecules Based on Carbon, Nitrogen, and Oxygen 1s → π* Transitions
Source: J Chem Theory Comput. 2021 Feb 5;17(3):1618–37. doi: 10.1021/acs.jctc.0c01082 (PMC8023667; doi:10.1021/acs.jctc.0c01082)
Supplement: Supplementary file 1 — ct0c01082_si_001.zip [file ct0c01082_si_001.zip › xyz/30_dichloroethe.xyz]

 6
 C2v
 C     0.000000     0.465805     0.000000
 C     0.000000     1.791495     0.000000
Cl     0.000000    -0.461981    -1.445438
Cl     0.000000    -0.461981     1.445438
 H     0.000000     2.326531    -0.930544
 H     0.000000     2.326531     0.930544
