# Supplementary material for: XABOOM: An X-ray Absorption Benchmark of Organic Molecules Based on Carbon, Nitrogen, and Oxygen 1s → π* Transitions
Source: J Chem Theory Comput. 2021 Feb 5;17(3):1618–37. doi: 10.1021/acs.jctc.0c01082 (PMC8023667; doi:10.1021/acs.jctc.0c01082)
Supplement: Supplementary file 1 — ct0c01082_si_001.zip [file ct0c01082_si_001.zip › xyz/32_cytosine.xyz]

 13
 C1
 C       -1.049339    1.170586   -0.002933
 C        0.192326    1.701322    0.002462
 N        1.265998    0.889539    0.002656 ! no aug
 C        1.183986   -0.516392    0.000028
 N       -0.078853   -1.043340    0.002711
 C       -1.121358   -0.253415   -0.004436
 O        2.212181   -1.163159    0.001166
 N       -2.341579   -0.842328   -0.047521 ! no aug
 H       -2.355756   -1.832978    0.112879
 H       -3.153207   -0.315038    0.205929
 H        0.380432    2.760586    0.004600
 H       -1.922359    1.792589   -0.014316
 H        2.200792    1.260403    0.005925
