# Supplementary material for: XABOOM: An X-ray Absorption Benchmark of Organic Molecules Based on Carbon, Nitrogen, and Oxygen 1s → π* Transitions
Source: J Chem Theory Comput. 2021 Feb 5;17(3):1618–37. doi: 10.1021/acs.jctc.0c01082 (PMC8023667; doi:10.1021/acs.jctc.0c01082)
Supplement: Supplementary file 1 — ct0c01082_si_001.zip [file ct0c01082_si_001.zip › xyz/33_uracil.xyz]

 12
 Cs
 C     0.000000     0.313341     1.284889
 C     0.000000    -1.129946     1.193271
 C     0.000000    -1.722413    -0.011510
 N     0.000000    -1.002386    -1.171240 ! no aug
 C     0.000000     0.377102    -1.212137
 N     0.000000     0.946281     0.038980 ! no aug
 O     0.000000     0.966706     2.309430
 O     0.000000     1.007669    -2.246643
 H     0.000000    -2.791379    -0.129000
 H     0.000000     1.954858     0.054525
 H     0.000000    -1.456186    -2.067038
 H     0.000000    -1.702677     2.098114
