# Supplementary material for: XABOOM: An X-ray Absorption Benchmark of Organic Molecules Based on Carbon, Nitrogen, and Oxygen 1s → π* Transitions
Source: J Chem Theory Comput. 2021 Feb 5;17(3):1618–37. doi: 10.1021/acs.jctc.0c01082 (PMC8023667; doi:10.1021/acs.jctc.0c01082)
Supplement: Supplementary file 1 — ct0c01082_si_001.zip [file ct0c01082_si_001.zip › xyz/34_cyclohexanedione.xyz]

 16
 D2
 H       -0.104750    2.103674   -1.266781
 C       -0.344481    1.226247   -0.677612 ! no aug
 H       -1.426437    1.221449   -0.540360
 C        0.344481    1.226247    0.677612 ! no aug
 H        1.426437    1.221449    0.540360
 H        0.104750    2.103674    1.266781
 C       -0.000000    0.000000    1.485610 
 O       -0.000000    0.000000    2.698234
 C       -0.344481   -1.226247    0.677612 ! no aug
 H       -0.104750   -2.103674    1.266781
 H       -1.426437   -1.221449    0.540360
 C        0.344481   -1.226247   -0.677612 ! no aug
 H        1.426437   -1.221449   -0.540360
 H        0.104750   -2.103674   -1.266781
 C        0.000000    0.000000   -1.485610
 O        0.000000    0.000000   -2.698234
