# Supplementary material for: XABOOM: An X-ray Absorption Benchmark of Organic Molecules Based on Carbon, Nitrogen, and Oxygen 1s → π* Transitions
Source: J Chem Theory Comput. 2021 Feb 5;17(3):1618–37. doi: 10.1021/acs.jctc.0c01082 (PMC8023667; doi:10.1021/acs.jctc.0c01082)
Supplement: Supplementary file 1 — ct0c01082_si_001.zip [file ct0c01082_si_001.zip › xyz/35_difluorobenzene.xyz]

 12
 D2h
 C     0.000000     0.000000     1.362239
 C     0.000000    -1.207609     0.693274
 C     0.000000    -1.207609    -0.693274
 C     0.000000     0.000000    -1.362239
 C     0.000000     1.207609    -0.693274
 C     0.000000     1.207609     0.693274
 H     0.000000     2.125012     1.252846
 H     0.000000    -2.125012    -1.252846
 F     0.000000     0.000000    -2.704109
 H     0.000000     2.125012    -1.252846
 F     0.000000     0.000000     2.704109
 H     0.000000    -2.125012     1.252846
