# Supplementary material for: XABOOM: An X-ray Absorption Benchmark of Organic Molecules Based on Carbon, Nitrogen, and Oxygen 1s → π* Transitions
Source: J Chem Theory Comput. 2021 Feb 5;17(3):1618–37. doi: 10.1021/acs.jctc.0c01082 (PMC8023667; doi:10.1021/acs.jctc.0c01082)
Supplement: Supplementary file 1 — ct0c01082_si_001.zip [file ct0c01082_si_001.zip › xyz/36_thymine.xyz]

 15
 C1
 C     0.095722    -0.037785    -1.093615
 C    -0.011848     1.408694    -1.113404
 C    -0.204706     2.048475     0.052807
 N    -0.302595     1.390520     1.249226 ! no aug
 C    -0.214596     0.023933     1.378238
 N    -0.017387    -0.607231     0.171757 ! no aug
 O     0.270287    -0.735594    -2.076393
 C     0.098029     2.096194    -2.424990 ! no aug
 H     1.052976     1.874860    -2.891573
 H     0.002157     3.170639    -2.310554
 H    -0.671531     1.743694    -3.104794
 O    -0.301905    -0.554734     2.440234
 H    -0.292790     3.119685     0.106201
 H     0.053626    -1.612452     0.215637
 H    -0.446827     1.892203     2.107092
