# Supplementary material for: XABOOM: An X-ray Absorption Benchmark of Organic Molecules Based on Carbon, Nitrogen, and Oxygen 1s → π* Transitions
Source: J Chem Theory Comput. 2021 Feb 5;17(3):1618–37. doi: 10.1021/acs.jctc.0c01082 (PMC8023667; doi:10.1021/acs.jctc.0c01082)
Supplement: Supplementary file 1 — ct0c01082_si_001.zip [file ct0c01082_si_001.zip › xyz/37_naphthalene.xyz]

 18
 D2h
 C     0.000000    -1.393067    -1.231044
 C     0.000000    -0.702809    -2.416050
 C     0.000000     0.702809    -2.416050
 C     0.000000     1.393067    -1.231044
 C     0.000000     0.710935     0.000000
 C     0.000000    -0.710935     0.000000
 H     0.000000     1.237902    -3.350343
 H     0.000000    -1.237902    -3.350343
 H     0.000000    -2.471956    -1.228907
 H     0.000000     2.471956    -1.228907
 C     0.000000    -1.393067     1.231044
 C     0.000000     1.393067     1.231044
 C     0.000000    -0.702809     2.416050
 C     0.000000     0.702809     2.416050
 H     0.000000    -2.471956     1.228907
 H     0.000000    -1.237902     3.350343
 H     0.000000     1.237902     3.350343
 H     0.000000     2.471956     1.228907
