# Supplementary material for: XABOOM: An X-ray Absorption Benchmark of Organic Molecules Based on Carbon, Nitrogen, and Oxygen 1s → π* Transitions
Source: J Chem Theory Comput. 2021 Feb 5;17(3):1618–37. doi: 10.1021/acs.jctc.0c01082 (PMC8023667; doi:10.1021/acs.jctc.0c01082)
Supplement: Supplementary file 1 — ct0c01082_si_001.zip [file ct0c01082_si_001.zip › xyz/38_adenine.xyz]

 15
 C1
 C     0.071140     0.653113    -1.168154
 C     0.121398     0.511369     0.221749
 C    -0.026961    -0.780775     0.710655
 N    -0.213146    -1.889148    -0.002491
 C    -0.248993    -1.617926    -1.302896
 N    -0.122351    -0.429939    -1.915259
 N     0.287669     1.423002     1.230129
 N     0.056539    -0.642789     2.069256 ! no aug
 C     0.242063     0.684811     2.320393
 N     0.244915     1.851087    -1.767770 ! no aug
 H    -0.401566    -2.459335    -1.958650
 H     0.337682     1.060737     3.320594
 H    -0.009865    -1.384911     2.742659
 H    -0.006014     1.914889    -2.736283
 H     0.175199     2.673104    -1.198391
