# Supplementary material for: XABOOM: An X-ray Absorption Benchmark of Organic Molecules Based on Carbon, Nitrogen, and Oxygen 1s → π* Transitions
Source: J Chem Theory Comput. 2021 Feb 5;17(3):1618–37. doi: 10.1021/acs.jctc.0c01082 (PMC8023667; doi:10.1021/acs.jctc.0c01082)
Supplement: Supplementary file 1 — ct0c01082_si_001.zip [file ct0c01082_si_001.zip › xyz/39_guanine.xyz]

 16
 C1
 N       -2.201671    0.685323    0.008624
 C       -2.691599   -0.534754    0.001765
 N       -1.718926   -1.495353   -0.003638 ! no aug
 C       -0.523030   -0.847335   -0.000747
 C       -0.848096    0.499019    0.007395
 N        0.694277   -1.440005    0.007204
 C        1.656041   -0.565810   -0.004823
 C        0.211145    1.461265    0.002731
 N        1.456256    0.780200   -0.009093 ! no aug
 O        0.184704    2.673679   -0.001244
 N        2.962546   -0.984441   -0.072517 ! no aug
 H       -3.734201   -0.784553    0.000710
 H       -1.842712   -2.492035   -0.010097
 H        2.251900    1.395588   -0.081388
 H        3.046336   -1.970397    0.107048
 H        3.626891   -0.432409    0.441686
