# Supplementary material for: XABOOM: An X-ray Absorption Benchmark of Organic Molecules Based on Carbon, Nitrogen, and Oxygen 1s → π* Transitions
Source: J Chem Theory Comput. 2021 Feb 5;17(3):1618–37. doi: 10.1021/acs.jctc.0c01082 (PMC8023667; doi:10.1021/acs.jctc.0c01082)
Supplement: Supplementary file 1 — ct0c01082_si_001.zip [file ct0c01082_si_001.zip › xyz/40_perfluorodiene.xyz]

 10
 C2
 C     1.083487     0.099129     1.589461
 C     0:.548833     0.444902     0.423127
 C    -0.397866    -0.349630    -0.308396
 C    -1.565476    -0.764988     0.171098
 F     0.829184    -1.029640     2.199520
 F     1.904608     0.852646     2.267523
 F    -0.066249    -0.686387    -1.564570
 F    -2.394392    -1.527880    -0.486694
 F    -2.005834    -0.471552     1.367317
 F     0.910805     1.615702    -0.124187
