# Supplementary material for: XABOOM: An X-ray Absorption Benchmark of Organic Molecules Based on Carbon, Nitrogen, and Oxygen 1s → π* Transitions
Source: J Chem Theory Comput. 2021 Feb 5;17(3):1618–37. doi: 10.1021/acs.jctc.0c01082 (PMC8023667; doi:10.1021/acs.jctc.0c01082)
Supplement: Supplementary file 1 — ct0c01082_si_001.zip [file ct0c01082_si_001.zip › compilation.xlsx]

## Sheet: benchmark_set
		ADC(1)		ADC(2)		ADC(2)-x		ADC(3/2)		CC2		EOM-CCSD		PBE		B3LYP		BHandHLYP		B0.58LYP		CAM100%-B3LYP		rCAM-B3LYP		CAM-QTP00		SRC2-R1		HCH (PBE)		HCH (BHandHLYP)
Blue indicates values obtained with tailored CVS space/equivalent	label	E	I	E	I	E	I	E	I	E	I	E	I	E	I	E	I	E	I	E	I	E	I	E	I	E	I	E	I	E	I	E	I
carbon
1_cyanide	C	295.905	0.096718	289.546	0.053363	285.929	0.042353	288.037	0.05186	288.385	0.0488626	286.551	0.050871	269.613	0.025413	275.687	0.0388962	283.812	0.0598757	287.544	0.0671394	275.443	0.0406602	275.68	0.0404328	284.765	0.0631772	286.776	0.0609614	286.479	0.0244	290.518	0.0217712
2_isocyanide	C	294.489	0.119463	289.73	0.080298	286.441	0.062473	287.824	0.072574	288.508	0.0716294	286.692	0.072512	269.982	0.0424135	275.716	0.0601802	283.309	0.0833007	286.873	0.0906101	275.494	0.062343	275.732	0.0621665	284.194	0.086899	286.302	0.0840027	286.603	0.0349	290.93	0.0326138
3_co	C	294.371	0.124333	290.254	0.089113	287.2	0.070886	288.116	0.079082	289	0.0788273	287.25	0.080752	270.536	0.0482891	276.144	0.0658685	283.527	0.0888312	287.04	0.0963946	275.842	0.0674262	276.069	0.067141	284.363	0.0922517	286.664	0.091241	287.311	0.0394	292.013	0.0378466
4_ethene	C	294.735	0.195354	288.109	0.103254	284.538	0.08011	286.622	0.101767	287.033	0.094304	285.139	0.098225	268.142	0.0541371	274.256	0.0794012	282.479	0.120513	286.242	0.133526	274.119	0.0835921	274.383	0.0834571	283.476	0.127427	285.288	0.116851	284.823	0.0406	288.321	0.0359904
5_formaldehyde	C	294.256	0.113057	289.192	0.072275	285.725	0.054906	287.123	0.063868	287.987	0.0643385	286.041	0.065001	269.265	0.0396541	275.12	0.0539684	282.843	0.0756485	286.453	0.083196	274.776	0.0554316	275.021	0.0552179	283.698	0.079087	285.981	0.0770847	285.736	0.03	290.021	0.0287566
7_acetonitrile	C	296.13	0.100738	289.95	0.059717	286.414	0.047484	288.486	0.057406	288.788	0.0538	286.995	0.056711	270.138	0.0313892	276.164	0.0445697	284.214	0.0651344	288.244	0.066	276.091	0.0469	276.287	0.0479407	285.182	0.0688533	287.087	0.0635869	286.872	0.0255	290.902	0.0246845
9_vinylfluorine	C2	295.335	0.092888	288.483	0.047047	284.864	0.036604	286.939	0.046946	287.412	0.0427391	285.506	0.045655	268.297	0.0226917	274.507	0.0351595	282.861	0.0556711	286.634	0.0624761	274.372	0.0372622	274.634	0.0371856	283.873	0.0590862	285.593	0.0547619	285.046	0.018	288.622	0.0159704
	C1	296.638	0.1068	290.752	0.06324	287.123	0.049007	288.807	0.058877	289.652	0.0575298	287.625	0.058888	270.645	0.0349149	276.667	0.0487484	284.706	0.0699826	288.443	0.0762958	276.548	0.0514341	276.814	0.0514541	285.682	0.0735745	287.576	0.0677389	287.208	0.0241	290.822	0.0230765
12_acetamide	C	295.97	0.124963	291.348	0.087098	288.348	0.069346	289.546	0.076642	290.227	0.0756914	288.427	0.079176	271.54	0.0446032	277.391	0.0639608	284.985	0.0862014	288.56	0.0938445	277.184	0.067737	277.439	0.0681555	285.835	0.0908842	288.056	0.0844397	288.058	0.0315	292.25	0.032939
13_acetic_acid	C	296.261	0.124522	291.724	0.087603	288.567	0.068143	289.708	0.074517	290.55	0.0761098	288.694	0.082474	271.887	0.0471276	277.699	0.0665068	285.262	0.0864143	288.833	0.0941885	277.47	0.068034	277.724	0.0683392	286.112	0.0909961	288.348	0.0857775	288.294	0.0327	292.651	0.0344762
15_difluoroethene	C2	296.166	0.088458	289.062	0.040205	285.401	0.031791	287.498	0.04201	288.011	0.036484	286.093	0.040341	268.633	0.0171196	274.951	0.0296576	283.452	0.0506239	287.227	0.0579046	274.821	0.0321659	275.083	0.0320967	284.48	0.0540352	286.076	0.0509671	285.483	0.0159	289.165	0.0135048
	C1	298.663	0.117341	293.452	0.079716	289.828	0.061216	291.122	0.068096	292.307	0.0721588	290.214	0.073093	273.294	0.0465518	279.223	0.0624736	287.064	0.0800587	290.772	0.0878556	279.142	0.0662013	279.415	0.0664858	288.019	0.0856126	289.975	0.0818987	289.664	0.029	293.463	0.0294655
16_carbonyl_fluoride	C	298.583	0.134905	294.546	0.100066	291.383	0.079169	292.059	0.087405	293.256	0.0882987	291.355	0.091285	274.563	0.06136	280.296	0.0775677	287.719	0.0991935	291.277	0.105986	280.019	0.0796186	280.283	0.0796609	288.545	0.102755	290.871	0.0989123	290.672	0.0381	295.591	0.0417207
17_cyclopentadiene	C2	294.898	0.184144	287.889	0.098695	284.391	0.079465	286.747	0.101688	286.818	0.088509	285.119	0.100445	267.555	0.0356142	273.997	0.0715645	282.468	0.114654	286.266	0.127092	274.146	0.0833487	274.43	0.0840025	283.541	0.123197	285.006	0.101074	284.357	0.0295	287.535	0.0282583
	C1	295.329	0.195755	288.264	0.072656	284.705	0.056084	287.116	0.086022	287.209	0.0639598	285.456	0.077559	267.4700	0.0181412	274.179	0.0401864	282.885	0.103769	286.706	0.121508	274.342	0.0595467	274.625	0.0613921	283.947	0.11546	285.473	0.0838665	284.757	0.0218	288.053	0.021667
18_furan	C2	296.136	0.1972	289.06	0.080009	285.579	0.060588	287.926	0.095164	288.069	0.0726096	286.343	0.088602	268.256	0.0094	275.051	0.0414918	283.709	0.1103	287.508	0.125348	275.212	0.0652312	275.493	0.0668437	284.766	0.119838	286.285	0.091923	285.609	0.02	288.936	0.0187636
	C1	296.625	0.2009	290.185	0.099992	286.65	0.078775	288.651	0.104047	289.098	0.0890948	287.263	0.101611	269.606	0.0348	276.037	0.0713205	284.398	0.124583	288.16	0.139361	276.08	0.0853204	276.358	0.0859885	285.437	0.13362	287.03	0.114052	286.449	0.033	289.801	0.0306874
19_imidazole	C3	296.484	0.1059	289.78	0.0515	286.371	0.0391	288.598	0.0571	288.746	0.04754	286.987	0.054058	268.862	0.00189092	275.813	0.0283	284.234	0.0658	287.996	0.0731	275.887	0.0416184	276.161	0.0419705	285.264	0.07	286.903	0.053035	286.265	0.0116	289.707	0.0108409
	C2	296.813	0.0951	290.012	0.0472	286.604	0.0374	288.762	0.0503	288.971	0.04073	287.212	0.046516	269.435	0.0102032	275.977	0.0347	284.396	0.0588	288.178	0.0651	276.02	0.0400429	276.298	0.0402798	285.454	0.0624	286.982	0.0588012	286.454	0.0159	289.858	0.0141558
	C1	296.545	0.1062	290.497	0.0586	287.068	0.0455	288.922	0.057	289.383	0.052149	287.56	0.056767	270.077	0.0199849	276.387	0.0425	284.579	0.0667	288.287	0.0739	276.299	0.0477106	276.565	0.0479021	285.558	0.0708	287.326	0.0658805	286.853	0.0281	290.418	0.0185002
20_oxazole	C3	296.368	0.086351	289.609	0.045773	286.085	0.034217	288.327	0.05222	288.59	0.0414621	286.793	0.049139	270.067	0.0233572	275.528	0.0218	284.106	0.0594732	287.878	0.0701	275.687	0.0372719	275.968	0.0382025	285.135	0.067	286.749	0.050432	286.013	0.0102	289.504	0.0103002
	C2	296.804	0.104712	290.203	0.047501	286.658	0.037683	288.69	0.048942	289.149	0.0433435	287.29	0.048569	269.506	0.0134553	276.046	0.0355	284.458	0.0586851	288.236	0.067	276.116	0.0411287	276.396	0.0414583	285.511	0.0643	287.057	0.0546526	286.463	0.0158	289.92	0.0145879
	C1	296.466	0.117513	290.755	0.06326	287.245	0.048511	288.905	0.06075	289.594	0.0550597	287.675	0.060137	270.221	0.0233854	276.523	0.0449	284.647	0.072507	288.336	0.0768	276.431	0.050394	276.696	0.0506392	285.606	0.0736	287.446	0.0679216	286.897	0.0205	290.63	0.0202437
21_glyoxilic	C2	294.17	0.108635	288.978	0.066427	285.477	0.05005	286.876	0.058895	287.801	0.0587401	285.859	0.060923	268.626	0.0270135	274.77	0.0446437	282.692	0.0699345	286.347	0.0778328	274.562	0.0500033	274.817	0.0503349	283.577	0.0743179	285.777	0.0669436	285.387	0.0252	289.508	0.0249149
	C1	296.189	0.119191	290.998	0.059402	287.564	0.041797	288.911	0.054774	289.788	0.0502635	287.951	0.056211	268.939	0.00665974	275.934	0.0206302	284.616	0.0632822	288.362	0.076146	276.137	0.0340912	276.44	0.0357656	285.58	0.0722983	287.449	0.0478871	286.788	0.0116	291.013	0.0140653
22_methyl_acetate	C	296.151	0.125421	291.636	0.08634	288.535	0.06827	289.655	0.075339	290.482	0.0747553	288.642	0.081103	271.811	0.0468026	277.632	0.0647462	285.194	0.0866456	288.757	0.0947332	277.409	0.0680484	277.664	0.0683895	286.041	0.0915447	288.272	0.0858397	288.145	0.0322	292.54	0.0342989
23_benzene	C	295.443	0.608743	288.444	0.289742	285.194	0.23451	287.491	0.322446	287.447	0.264919	285.833	0.304939	268.101	0.125754	274.587	0.218546	283.086	0.367024	286.89	0.409861	274.815	0.259786	275.117	0.262758	284.182	0.397251	285.612	0.323428	285.044	0.0941	288.237	0.0878792
24_pyridine	C3	295.668	0.2066	288.376	0.0926	285.122	0.071	287.498	0.1099	287.397	0.0726565	285.822	0.097365	268.081	0.0374	274.464	0.0576	283.101	0.1252	286.932	0.1398	274.774	0.083	275.086	0.0847	284.232	0.1354	285.561	0.1077	284.912	0.0236	288.153	0.02153
	C2	294.956	0.1001	288.378	0.0504	285.154	0.04	287.323	0.0533	287.315	0.0529054	285.67	0.049357	268.004	0.0221	274.434	0.0368	282.833	0.0602	286.598	0.0675	274.615	0.0437	274.911	0.0443	283.888	0.0655	285.401	0.0537	284.901	0.0167	288.185	0.0163515
	C1	295.409	0.2115	288.952	0.1068	285.656	0.0818	287.781	0.1132	287.91	0.101244	286.216	0.109168	268.658	0.0414	274.946	0.0697	283.347	0.1297	287.103	0.145	275.117	0.0904	275.413	0.0918	284.389	0.1401	285.975	0.116	285.372	0.0309	288.756	0.0298364
25_pyridazine	C2	295.134	0.2094	288.211	0.0971	284.93	0.0746	287.208	0.1091	287.17	0.084	285.572	0.097504	267.62	0.0242518	274.24	0.0673	282.782	0.125	286.578	0.1403	274.491	0.0845	274.797	0.0859	283.876	0.1361	285.27	0.107	284.664	0.0284	287.973	0.0279761
	C1	295.593	0.2025	288.92	0.0988	285.556	0.0619	287.778	0.1081	287.86	0.096	286.253	0.103171	268.523	0.0459033	274.825	0.0306	283.358	0.1252	287.13	0.1399	275.047	0.0774	275.343	0.0797	284.415	0.1346	285.969	0.1138	285.46	0.0231	288.949	0.0219325
26_s-triazine	C	295.089	0.347388	289.45	0.202066	286.264	0.158634	288.042	0.197321	288.361	0.174655	286.623	0.193971	269.064	0.0883567	275.404	0.14409	283.514	0.223084	287.19	0.247058	275.439	0.165519	275.723	0.167159	284.471	0.238828	286.298	0.20574	285.8	0.065	289.596	0.0670512
27_trifluoroethene	C2	298.001	0.09808	291.667	0.0552	287.888	0.042288	289.585	0.0519	290.583	0.0503902	288.498	0.052416	271.142	0.0251	277.348	0.0404714	285.633	0.0619968	289.387	0.0687087	277.226	0.0427916	277.49	0.0427359	286.64	0.0654056	288.335	0.0613624	287.758	0.0199	291.564	0.0191763
	C1	299.181	0.114117	293.802	0.074837	290.067	0.057968	291.348	0.066276	292.65	0.0677057	290.51	0.069076	273.495	0.0447	279.469	0.0584761	287.404	0.0791997	291.124	0.0850909	279.382	0.0620603	279.655	0.0622535	288.372	0.0827991	290.258	0.0765492	289.795	0.027	293.675	0.0283398
28_dimethylcarb	C	297.755	0.134177	293.564	0.0967	290.637	0.077775	291.498	0.085899	292.382	0.0796679	290.565	0.087796	273.634	0.047	279.483	0.0722059	286.954	0.0960699	290.492	0.103496	279.244	0.0749393	279.506	0.0755974	287.781	0.100399	290.043	0.0944593	289.861	0.0348	294.536	0.038597
29_trifluoroacetonitrile	C	295.91	0.092405	289.407	0.052935	285.801	0.042534	287.927	0.051136	288.291	0.0483148	286.498	0.051103	269.487	0.0262	275.599	0.0385	283.762	0.0576615	287.525	0.0637942	275.396	0.0407204	275.641	0.0408251	284.729	0.0607871	286.716	0.05615	286.298	0.0225	290.371	0.0224236
30_dichloroethene	C2	295.031	0.094293	288.245	0.047944	284.628	0.037318	286.809	0.047733	287.187	0.0427224	285.306	0.046149	268.065	0.0239193	274.284	0.035963	282.631	0.0565138	286.394	0.0636442	274.18	0.038637	274.446	0.0386748	283.643	0.0602456	285.345	0.0553792	284.723	0.0168	288.166	0.0154043
	C1	297.361	0.100199	290.709	0.056314	287.113	0.045534	289.144	0.056022	289.604	0.0513729	287.793	0.055276	271.012	0.036157	276.999	0.0471722	285.17	0.0657568	288.964	0.0714904	276.964	0.0504352	277.223	0.0506577	286.193	0.0693751	287.919	0.0625841	287.404	0.022	290.704	0.0223869
31_benzoquinone	C3	294.707	0.182	286.767	0.0539	283.252	0.0439	285.9	0.0715	285.766	0.0480366	284.255	0.064608	265.323	0.0097	272.374	0.0249731	281.668	0.0752503	285.641	0.0978	272.887	0.0439	273.216	0.0461	282.876	0.0944	283.862	0.0465512	282.741	0.009	285.893	0.0130002
	C2	294.476	0.1847	287.286	0.0666	283.816	0.0533	286.226	0.0802	286.228	0.057173	284.656	0.073925	265.804	0.0136	272.834	0.0339343	281.906	0.0902649	285.793	0.1096	273.382	0.0559	273.708	0.0583	283.062	0.106	284.175	0.0612243	283.299	0.0153	286.593	0.021739
	C1	294.706	0.2103	288.684	0.087	285.122	0.0645	286.901	0.0898	287.526	0.0757817	285.758	0.092363	267.075	0.0134	273.948	0.0373858	282.728	0.107276	286.551	0.1274	274.162	0.0614	274.459	0.0643	283.741	0.1216	285.489	0.0759358	284.585	0.0186	288.38	0.0178655
32_cytosine	C4	296.694	0.081867	288.197	0.021589	284.715	0.016557	287.519	0.030848	287.335	0.0211463	285.724	0.025874	267.519	0.00470995	274.252	0.0125211	283.33	0.0346223	287.294	0.0432	274.387	0.0164836	274.673	0.0168344	284.501	0.0395	285.758	0.0293	284.791	0.0061	288.057	0.00567321
	C3	295.238	0.109302	289.566	0.063302	286.295	0.049807	288.055	0.059533	288.481	0.0544324	286.663	0.059331	269.205	0.0262227	275.492	0.044582	283.594	0.0690116	287.279	0.0789	275.503	0.0516423	275.78	0.0521479	284.555	0.0766	286.356	0.0655	286.012	0.0205	289.514	0.0213289
	C2	295.766	0.11921	290.47	0.068952	287.428	0.052845	289.105	0.071036	289.421	0.0559432	287.704	0.069783	269.607	0.011493	276.294	0.0389969	284.475	0.0789541	288.14	0.0869	276.451	0.0542605	276.739	0.0561325	285.407	0.0849	287.279	0.0665	286.928	0.0177	290.624	0.0196521
	C1	297.026	0.130149	292.156	0.080219	289.174	0.062606	290.466	0.07708	291.025	0.0677104	289.267	0.076863	271.443	0.0136805	277.917	0.0489489	285.855	0.085402	289.491	0.0933	277.914	0.0629311	278.197	0.0642986	286.753	0.0908	288.767	0.0747	288.497	0.024	292.651	0.0248176
33_uracil	C4	296.056	0.0824	287.996	0.029233	284.455	0.022426	287.036	0.034279	287.1	0.0275188	285.373	0.031443	267.411	0.00881348	274.017	0.0180755	282.914	0.0389073	286.839	0.045858	274.077	0.0213902	274.356	0.0216858	284.042	0.0427027	285.427	0.0340741	284.546	0.0084	287.849	0.00809347
	C3	295.41	0.1099	289.578	0.062235	286.207	0.04866	288.009	0.058569	288.491	0.05421	286.647	0.058265	269.214	0.0285088	275.488	0.0446447	283.638	0.068816	287.341	0.0757726	275.522	0.0509872	275.801	0.0514483	284.618	0.0734934	286.361	0.0630568	285.992	0.0203	289.492	0.0214704
	C2	296.215	0.1227	291.176	0.068573	288.042	0.052942	289.439	0.068886	290.049	0.0591316	288.264	0.06832	271.21	0.0146939	276.7	0.0349582	284.93	0.0771657	288.594	0.0872571	276.846	0.0514532	277.133	0.0537669	285.846	0.0845824	287.802	0.0649681	287.401	0.0175	291.379	0.0189947
	C1	297.251	0.1296	292.617	0.086351	289.679	0.069072	290.794	0.080951	291.454	0.0744842	289.692	0.080149	272.283	0.0328631	278.209	0.0313475	286.197	0.0896942	289.804	0.0975546	278.351	0.0684109	278.629	0.0695974	287.073	0.094893	289.168	0.0814481	288.833	0.0204	293.109	0.0208182
34_cyclohexadione	C	294.545	0.217421	289.594	0.140477	286.318	0.109257	287.769	0.128522	288.485	0.121794	286.616	0.129533	269.986	0.0790751	275.784	0.107891	283.411	0.149037	287.007	0.162571	275.545	0.112814	275.789	0.114545	284.273	0.156535	286.511	0.147177	286.21	0.0614	290.429	0.0622701
35_difluorbenzene	C2	295.685	0.388486	288.572	0.178266	285.295	0.143624	287.572	0.201959	287.569	0.162442	285.963	0.192444	268.005	0.055	274.616	0.127584	283.217	0.230236	287.041	0.259895	274.882	0.15917	275.187	0.161647	284.33	0.250912	285.713	0.202836	285.105	0.0547	288.304	0.0523813
	C1	297.476	0.226081	291.124	0.117769	287.803	0.094716	289.695	0.126957	290.104	0.107504	288.35	0.119853	270.596	0.051	277.042	0.0890264	285.375	0.145097	289.158	0.158657	277.28	0.107053	277.582	0.108579	286.448	0.154918	287.962	0.126167	287.43	0.0372	290.744	0.0365126
36_thymine	C4	296.058	0.0865	288.152	0.030753	284.624	0.023463	287.259	0.036475	287.271	0.0284375	285.571	0.033884	267.708	0.0083	274.292	0.0185176	283.137	0.0416264	287.052	0.048951	274.374	0.0226612	274.647	0.0231001	284.253	0.0458765	285.687	0.0358207	284.811	0.0087	288.009	0.00870813
	C3	295.629	0.1067	289.54	0.057476	286.133	0.045132	288.044	0.055407	288.474	0.0501258	286.65	0.054343	269.073	0.0266	275.425	0.0413906	283.691	0.0653716	287.419	0.0724334	275.507	0.0475532	275.791	0.0480126	284.701	0.0700369	286.348	0.0597678	285.873	0.0183	289.314	0.0191824
	C2	296.148	0.1222	291.086	0.069706	287.952	0.052784	289.352	0.06832	289.962	0.0573356	288.176	0.070766	269.927	0.0114	276.653	0.0373545	284.851	0.0768415	288.516	0.0869883	276.766	0.0524396	277.05	0.0540129	285.768	0.0842574	287.734	0.0663434	287.299	0.0182	291.256	0.0196798
	C1	297.267	0.1297	292.646	0.086857	289.719	0.070117	290.826	0.081574	291.487	0.0743	289.723	0.078588	272.305	0.034	278.279	0.0303594	286.223	0.0911395	289.825	0.0977252	278.388	0.0695341	278.664	0.0704595	287.097	0.0950719	289.195	0.0824317	288.864	0.0208	293.139	0.0212056
37_naphtalene	C3	295.274	0.296308	288.025	0.171036	284.773	0.145139	287.199	0.197137	287.047	0.156963	285.499	0.190658	267.114	0.0213	274.027	0.112625	282.775	0.208139	286.616	0.230689	274.436	0.151554	274.75	0.154176	283.909	0.226306	285.16	0.16908	284.409	0.0441	287.436	0.0425213
	C2	295.408	0.461775	288.257	0.146683	284.976	0.109599	287.4	0.196165	287.284	0.135128	285.716	0.174541	267.161	0.0356	274.176	0.0779413	282.981	0.23567	286.807	0.274334	274.618	0.140383	274.93	0.145259	284.106	0.263625	285.378	0.18052	284.589	0.0315	287.665	0.0328538
	C1	295.912	0.245762	288.708	0.094742	285.631	0.074705	288.106	0.117964	287.778	0.0853038	286.318	0.108642	268.16	0.0191	274.92	0.0579727	283.577	0.134063	287.413	0.152694	275.316	0.087199	275.632	0.0895567	284.708	0.148566	286.028	0.107524	285.433	0.0256	288.471	0.0254485
38_adenine	C5	297.812	0.102209	289.687	0.0219	286.482	0.023251	289.257	0.048227	288.869	0.0199868	287.458	0.036802	268.883	0.0075	275.757	0.0197	284.778	0.0537	288.709	0.0624037	276.251	0.0312	276.596	0.0304677	286.028	0.06	286.858	0.0311	286.239	0.0073	289.557	0.00697294
	C4	295.524	0.110933	289.876	0.0658	286.654	0.050459	288.396	0.06283	288.79	0.0562145	287.002	0.062161	269.7	0.0154	275.741	0.0436	283.91	0.0734	287.589	0.0813	275.811	0.0539	276.09	0.053364	284.87	0.0788	286.657	0.0663	286.095	0.0182	289.685	0.0186721
	C3	296.765	0.11654	290.669	0.0614	287.579	0.050096	289.557	0.066384	289.663	0.0528581	288.025	0.06533	270.099	0.0157	276.719	0.0349	284.976	0.0726	288.701	0.0802	276.89	0.0545	277.184	0.0567231	285.998	0.0783	287.585	0.0639	287.131	0.0148	290.603	0.0195598
	C2	296.269	0.106684	290.324	0.0611	286.943	0.047633	288.745	0.059143	289.227	0.0539774	287.417	0.059089	269.52	0.0156	276.162	0.0431	284.381	0.0693	288.083	0.0767	276.21	0.0502	276.483	0.0480267	285.371	0.0738	287.072	0.0638	286.494	0.018	289.992	0.0174046
	C1	296.055	0.11769	290.488	0.07	287.47	0.054221	289.223	0.069705	289.459	0.0599975	287.778	0.070265	269.686	0.0138	276.402	0.0458	284.592	0.0776	288.283	0.0859	276.618	0.0594	276.913	0.0620814	285.564	0.0844	287.298	0.0665	286.864	0.0189	290.361	0.020362
39_guanine	C5	297.918	0.0893	289.282	0.020901	285.949	0.014416	288.861	0.029368	288.457	0.0212937	287.021	0.024685	268.368	0.0028	275.234	0.00978423	284.526	0.0356	288.534	0.0376847	275.489	0.0113967	275.786	0.011693	285.767	0.0346804	286.736	0.0282166	285.798	0.0051	289.073	0.0054817
	C4	296.511	0.1062	290.419	0.057518	286.98	0.045952	288.86	0.056999	289.327	0.0512277	287.501	0.056746	269.61	0.011	276.275	0.0417835	284.509	0.0676	288.221	0.0716231	276.282	0.0472643	276.552	0.0474215	285.507	0.0686097	287.19	0.0621374	286.604	0.018	290.159	0.0175308
	C3	296.784	0.1126	290.653	0.058407	287.476	0.046362	289.469	0.060261	289.63	0.0508671	287.964	0.058809	269.854	0.0114	276.561	0.03822	284.943	0.0706	288.681	0.0738453	276.803	0.0499541	277.1	0.0518842	285.974	0.0700284	287.517	0.0609894	286.988	0.0166	290.429	0.0181775
	C2	296.449	0.1231	291.449	0.074334	288.388	0.058454	289.697	0.070277	290.314	0.0646	288.514	0.073201	270.647	0.0214	277.103	0.0475023	285.147	0.0798	288.808	0.0987623	277.158	0.0595365	277.44	0.0608616	286.068	0.0966021	288.03	0.0710962	287.646	0.0223	291.607	0.0235181
	C1	296.8	0.1254	291.795	0.083372	288.747	0.066499	290.161	0.075867	290.692	0.0696376	288.91	0.077983	271.387	0.0125	277.745	0.0589129	285.601	0.0854	289.231	0.095896	277.747	0.0689707	278.021	0.0683519	286.511	0.0935562	288.47	0.0781286	288.117	0.0255	291.833	0.027453
40_perfluorodiene	C2	298.414	0.180278	291.623	0.090733	287.881	0.071621	289.712	0.092633	290.589	0.082322	288.574	0.092379	270.402	0.018	277.128	0.0512698	285.793	0.1082	289.638	0.120696	277.216	0.0692886	277.494	0.0707539	286.854	0.115364	288.415	0.0929258	287.586	0.0271	291.309	0.0285564
	C1	298.945	0.23162	293.587	0.149256	289.883	0.115069	291.2	0.131657	292.44	0.1355	290.351	0.140478	272.547	0.0352	279.083	0.104139	287.171	0.1577	290.884	0.16947	279.17	0.123059	279.458	0.12409	288.163	0.164825	289.885	0.146715	289.278	0.0465	293.105	0.0496465
40_perfluorodiene	C2	298.397	0.041385	291.601	0.016389	287.864	0.014171	289.697	0.020409	290.569	0.0146668	288.557	0.01938	270.39	0.0005	277.111	0.00656074	285.778	0.0228	289.624	0.0265216	277.203	0.0131906	277.482	0.0138401	286.84	0.0252933	288.398	0.0166613
(pairs due to symmetry)		298.418	0.138893	291.628	0.074344	287.886	0.05745	289.716	0.072224	290.593	0.0676552	288.578	0.072999	270.402	0.0175	277.13	0.0447091	285.797	0.0854	289.643	0.0941747	277.219	0.0560979	277.497	0.0569138	286.858	0.090071	288.418	0.0762644	287.586	0.0271	291.309	0.0285564
(used combination)	C1	298.944	0.054366	293.587	0.037426	289.883	0.028872	291.2	0.031264	292.44	0.0355	290.351	0.035169	272.547	0.022	279.083	0.0284027	287.17	0.0386	290.884	0.0399055	279.17	0.0305955	279.458	0.0306851	288.163	0.0384421	289.885	0.0382775
		298.945	0.177254	293.587	0.11183	289.883	0.086197	291.2	0.100393	292.44	0.1	290.351	0.105309	272.547	0.0132	279.083	0.0757362	287.171	0.1191	290.884	0.129564	279.17	0.0924631	279.458	0.0934047	288.163	0.126383	289.885	0.108438	289.278	0.0465	293.105	0.0496465
nitrogen
1_cyanide	N	411.996	0.095053	402.508	0.048577	398.901	0.043685	402.568	0.057906	401.417	0.0457046	400.192	0.052789	380.542	0.0340993	387.554	0.0463449	397.286	0.064295	401.662	0.0695317	387.535	0.0480615	387.848	0.0479417	398.536	0.0672219	399.955	0.0633776	399.799	0.0239	403.548	0.0214746
2_isocyanide	N	414.474	0.072972	403.069	0.03161	399.854	0.03008	404.317	0.043297	402.266	0.030547	401.405	0.036529	381.158	0.0213099	388.432	0.0297148	398.711	0.0442572	403.254	0.0485502	388.377	0.0299211	388.682	0.0296654	400.044	0.0464501	401.323	0.0437124	400.736	0.0151	404.378	0.0130894
6_nitroxyl	N	409.494	0.111384	402.34	0.068599	398.287	0.054552	400.739	0.065543	401.102	0.0624173	399.337	0.0658	380.096	0.0488151	386.709	0.0611985	395.819	0.0795277	399.986	0.085383	386.426	0.0615843	386.725	0.0613221	396.894	0.0822928	398.742	0.0807287	398.896	0.0278	403.288	0.0344187
7_acetonitrile	N	412.288	0.09391	402.675	0.047348	399.087	0.042452	402.886	0.057426	401.62	0.0447267	400.415	0.052348	380.536	0.0285064	387.684	0.0443312	397.492	0.0629993	401.863	0.0681227	387.715	0.0462876	388.033	0.0461726	398.76	0.0659206	400.06	0.0614725	399.727	0.0219	403.531	0.0200893
8_nitrous_oxide	N2	413.454	0.093121	404.079	0.04793	400.293	0.042313	403.51	0.054965	402.773	0.0445983	401.62	0.052528	381.727	0.0328079	388.798	0.0451532	398.613	0.0627925	402.969	0.0681946	388.749	0.0459403	389.06	0.0457219	399.866	0.0654742	401.19	0.0632586	400.661	0.0227	404.798	0.0232173
	N1	415.946	0.105675	408.006	0.06249	404.308	0.053878	406.469	0.063795	406.689	0.0549302	405.135	0.064206	385.283	0.0467223	392.155	0.0577171	401.678	0.0750743	405.991	0.0801701	392.07	0.0600398	392.38	0.0601846	402.86	0.0782845	404.435	0.0731266	404.259	0.0266	408.771	0.0298377
11_fluorodiazene	N2	410.658	0.098291	402.226	0.056204	398.377	0.04705	401.454	0.058241	401.154	0.05	399.548	0.056049	379.994	0.0364428	386.862	0.0482963	396.364	0.0663921	400.626	0.0721918	386.643	0.0493102	386.939	0.0491779	397.509	0.0693079	399.164	0.0666072	398.988	0.0227	403.079	0.0235163
	N1	412.439	0.104519	404.726	0.065703	400.659	0.053993	403.015	0.063975	403.563	0.0615	401.723	0.064433	382.246	0.0486503	388.935	0.0599934	398.26	0.0762498	402.553	0.0809693	388.806	0.0607056	389.111	0.0605342	399.433	0.0787173	401.069	0.0762995	401.053	0.0284	405.21	0.0293289
14_nitromethane	N	413.879	0.112256	406.939	0.067188	403.326	0.056536	405.197	0.065435	405.655	0.05782	404.018	0.066456	384.294	0.045908	391.015	0.0586865	400.284	0.0778317	404.508	0.0836964	390.812	0.0616776	391.1	0.061912	401.371	0.0816786	403.228	0.0750636	403.29	0.026	407.333	0.0282397
19_imidazole	N	412.518	0.091251	402.525	0.035593	399.254	0.0348	402.954	0.054732	401.601	0.0327284	400.596	0.048354	380.747	0.0204449	387.465	0.0343334	397.488	0.0599287	401.911	0.0650574	387.577	0.041629	387.9	0.0419174	398.788	0.0631315	400.012	0.0565964	399.725	0.0133	402.959	0.0116529
20_oxazole	N	412.343	0.091148	402.367	0.034145	399.021	0.032971	402.705	0.052831	401.482	0.0316364	400.403	0.046537	381.037	0.0268308	387.285	0.0303231	397.36	0.0589357	401.774	0.0644496	387.396	0.0386163	387.716	0.0390377	398.643	0.0622891	399.907	0.0550867	399.552	0.0126	402.879	0.0113065
24_pyridine	N	411.535	0.0938	401.559	0.040729	398.417	0.038609	402.055	0.055423	400.653	0.0386327	399.695	0.05034	379.007	0.0225661	386.452	0.038328	396.54	0.0603509	400.981	0.0659207	386.723	0.0445115	387.072	0.044961	397.877	0.0644666	398.986	0.0545303	398.631	0.0151	401.719	0.0137462
25_pyridazene	N	411.315	0.197137	402.032	0.088865	398.671	0.081423	402.063	0.115405	401.037	0.0821626	399.911	0.107197	379.228	0.0283018	386.728	0.0815054	396.663	0.129026	401.048	0.140697	386.934	0.0950193	387.275	0.0960141	397.95	0.137355	399.188	0.118606	398.794	0.0322	402.026	0.0303673
26_s-triazene	N	412.173	0.270374	401.582	0.112408	398.497	0.108405	402.225	0.1791	400.729	0.1114	399.859	0.145679	378.914	0.0615475	386.483	0.109016	396.741	0.174602	401.245	0.190302	386.846	0.126847	387.212	0.128089	398.149	0.185867	399.079	0.156975	398.624	0.0431	401.909	0.0383559
29_trifluoroacetonitrile	N	411.915	0.096556	402.556	0.050693	398.896	0.04472	402.599	0.059195	401.467	0.047565	400.233	0.054533	380.364	0.034	387.48	0.04712	397.237	0.0656151	401.59	0.0708814	387.515	0.0493686	387.838	0.0493282	398.488	0.0686681	399.81	0.06373	399.476	0.0229	403.437	0.0221492
32_cytosine	N	413.537	0.074467	401.109	0.018621	398.234	0.018683	402.834	0.037911	400.377	0.0190553	400.002	0.028645	378.277	0.0102912	386.178	0.0190272	397.14	0.0383433	401.806	0.0442787	386.661	0.021177	387.025	0.0210207	398.694	0.042086	399.167	0.0327664	398.338	0.0067	401.375	0.00579945
38_adenine	N3	413.268	0.088197	402.223	0.033497	399.243	0.030325	403.18	0.051181	401.296	0.029142	400.66	0.044686	379.629	0.0196604	387.169	0.0291327	397.541	0.0550344	402.071	0.0607445	387.508	0.0382064	387.87	0.0383915	398.991	0.0583936	399.776	0.0485362	399.325	0.0124	402.505	0.0101561
	N2	413.16	0.081206	401.979	0.028364	398.993	0.028721	403	0.048282	401.159	0.0288825	400.481	0.041518	378.968	0.00938602	386.912	0.0269754	397.449	0.0505731	401.992	0.0552701	387.33	0.0339168	387.688	0.03389	398.89	0.0540266	399.67	0.0434559	399.002	0.01	402.105	0.00898758
	N1	412.571	0.087234	402.137	0.031434	398.916	0.0321	402.863	0.049972	401.415	0.0286317	400.361	0.043258	379.109	0.0045425	387.074	0.0268815	397.369	0.0536192	401.83	0.0595923	387.293	0.0357053	387.623	0.0364906	398.693	0.0576825	399.813	0.0503983	399.292	0.0106	402.422	0.00962035
39_guanine	N2	412.246	0.090465	402.279	0.0395	398.974	0.03713	402.732	0.053049	401.41	0.0363555	400.322	0.047594	379.31	0.00815556	387.094	0.0340088	397.222	0.0578858	401.658	0.0633458	387.281	0.0411966	387.61	0.0415823	398.529	0.0615356	399.703	0.052888	399.363	0.0138	402.569	0.01301
	N1	414.393	0.076883	402.514	0.015	399.456	0.017636	403.927	0.040819	401.778	0.0153965	401.171	0.029856	379.652	0.00623104	387.542	0.0155039	398.306	0.0429663	402.892	0.0490273	387.788	0.0203541	388.121	0.02057	399.755	0.045738	400.518	0.0403064	399.769	0.007	402.964	0.00507856
oxygen
3_co	O	550.068	0.067817	535.511	0.034061	532.773	0.03435	538.945	0.047868	534.924	0.0334093	534.976	0.040448	511.564	0.0278089	519.795	0.0347688	531.634	0.0460612	536.836	0.0490322	519.832	0.0353374	520.202	0.0351976	533.21	0.0479143	534.262	0.0450705	534.04	0.0161	537.782	0.0141782
5_formaldehyde	O	545.966	0.079551	532.851	0.040352	529.834	0.0397	534.975	0.053372	532.152	0.0389401	531.726	0.047849	508.681	0.0330315	516.714	0.0415437	528.189	0.0549755	533.269	0.0584191	516.674	0.0423971	517.046	0.0422679	529.68	0.0571605	530.86	0.0535743	530.849	0.0182	534.401	0.0157113
6_nitroxyl	O	544.663	0.090005	533.017	0.051309	529.384	0.046794	534.087	0.059696	532.205	0.0489931	531.27	0.056069	508.755	0.0417133	516.528	0.0507494	527.593	0.0647641	532.525	0.0686078	516.387	0.0510402	516.75	0.0508293	528.995	0.0668868	530.322	0.0644803	530.577	0.0228	534.474	0.0226093
8_nitrous_oxide	O	553.016	0.050292	536.125	0.019374	533.897	0.021399	541.099	0.035398	535.533	0.0204629	536.576	0.026863	511.796	0.0176777	520.44	0.022626	533.06	0.0313196	538.429	0.0335865	520.788	0.022062	521.203	0.0217753	534.891	0.0325423	535.115	0.0311273	534.241	0.0097	537.648	0.0082797
10_ozone	O2	545.845	0.140463	532.479	0.068659	528.778	0.066016	533.904	0.089991	531.412	0.0718961	531.103	0.087142	507.745	0.0628281	515.848	0.0766229	527.515	0.0987433	532.591	0.10553	515.889	0.0757459	516.268	0.075211	529.092	0.101567	529.892	0.100776	529.143	0.0365	532.366	0.0209353
	O1	547.638	0.09432	537.552	0.047372	533.792	0.042619	537.384	0.05141	536.432	0.039568	535.49	0.050615	512.563	0.0399369	520.327	0.0489165	531.336	0.0638857	536.22	0.0682401	520.122	0.0513905	520.452	0.0516266	532.644	0.0673001	534.25	0.0603014	534.141	0.0192	537.741	0.0215253
12_acetamide	O	548.571	0.065912	533.52	0.024245	531.002	0.027739	536.997	0.043394	532.938	0.0235777	533.213	0.035212	509.064	0.0177824	517.611	0.0276244	529.757	0.0414844	534.971	0.0449479	517.757	0.029022	518.147	0.0289189	531.395	0.0437178	532.108	0.0398434	531.758	0.011	535.165	0.00910863
13_acetic_acid	O	547.786	0.071354	533.736	0.033117	530.957	0.033881	536.445	0.047649	533.12	0.0316421	532.99	0.04083	509.299	0.0248393	517.607	0.033943	529.449	0.0471997	534.591	0.0506162	517.674	0.0348582	518.055	0.0347431	531.022	0.0493514	531.927	0.0458079	531.764	0.0136	535.307	0.0122594
14_nitromethane	O2	547.841	0.065093	533.163	0.028193	530.271	0.029162	535.976	0.042234	532.459	0.0285378	532.552	0.036658	508.613	0.0232772	516.957	0.0311	528.993	0.0436	534.165	0.0469219	517.064	0.0314	517.448	0.0311	530.635	0.045014	531.287	0.0425	530.789	0.012	534.188	0.011637
	O1	547.647	0.065298	533.238	0.029842	530.285	0.029924	535.854	0.042881	532.514	0.0297764	532.512	0.037754	508.673	0.026504	516.968	0.0325	528.934	0.0425947	534.094	0.045851	517.072	0.0322	517.456	0.032	530.566	0.0444932	531.255	0.044	530.808	0.0126	534.217	0.0124827
16_carbonyl_fluoride	O	548.548	0.072296	534.885	0.035571	531.967	0.035153	537.154	0.047852	534.222	0.034111	533.891	0.042144	510.299	0.027825	518.508	0.0359669	530.273	0.0486901	535.389	0.0521282	518.496	0.0361737	518.87	0.0359781	531.815	0.0505981	532.791	0.0481723	532.665	0.0148	536.535	0.0140277
21_glyoxilic	O2	547.069	0.071138	532.552	0.026044	530.059	0.030288	535.729	0.045692	531.879	0.02478	532.225	0.038613	506.887	0.0122333	516.029	0.0238979	528.483	0.043236	533.713	0.0477942	516.692	0.0309499	517.138	0.0314537	530.2	0.0469737	530.582	0.0362364	530.116	0.0082	533.481	0.0076794
	O1	545.978	0.078196	532.654	0.038377	529.713	0.038167	535.042	0.052187	531.99	0.03672	531.698	0.046588	508.152	0.0266014	516.455	0.0377479	528.11	0.0526305	533.204	0.0563335	516.586	0.0400461	516.973	0.0401325	529.651	0.0552134	530.628	0.0503462	530.515	0.0153	533.933	0.013547
22_methyl_acetate	O	548.073	0.070433	533.876	0.032372	531.135	0.03297	536.701	0.047	533.269	0.0313498	533.188	0.040316	509.429	0.0250482	517.748	0.033631	529.639	0.0465024	534.806	0.0497025	517.856	0.0343184	518.24	0.0341954	531.239	0.0485763	532.076	0.044899	531.907	0.0131	535.453	0.0119591
30_dimethylcarb	O	549.344	0.066815	534.868	0.030878	532.17	0.031147	537.643	0.0443	534.236	0.0291398	534.228	0.037442	510.218	0.0239908	518.589	0.0315551	530.628	0.0437317	535.836	0.0466754	518.714	0.0316576	519.1	0.0314625	532.262	0.0456057	532.994	0.0422061	532.803	0.012	536.458	0.0113322
33_benzoquinone	O	545.499	0.15299	531.482	0.057435	528.891	0.066216	534.552	0.099446	531.078	0.0593461	531.057	0.085812	506.235	0.0306	515.129	0.0570234	527.288	0.0958702	532.465	0.104904	515.703	0.0703833	516.143	0.0714115	528.967	0.10351	529.514	0.0836551	528.86	0.0118	531.738	0.0167643
32_cytosine	O	548.865	0.063707	533.483	0.019591	531.09	0.026218	537.163	0.041891	532.926	0.0206051	533.331	0.033811	508.546	0.00772681	517.365	0.0239854	529.769	0.0390015	535.053	0.0424565	517.788	0.027723	518.206	0.0277676	531.511	0.0416628	531.921	0.0338912	531.515	0.0086	534.66	0.00679723
34_uracil	O2	548.094	0.066056	532.86	0.023172	530.527	0.027718	536.585	0.043619	532.298	0.0225249	532.779	0.035743	507.614	0.00867261	516.749	0.0231427	529.191	0.0403135	534.447	0.0441641	517.319	0.0292411	517.747	0.0295173	530.928	0.0435117	531.31	0.0350714	530.776	0.0072	533.813	0.00602272
	O1	549.251	0.06347	533.848	0.020525	531.501	0.026476	537.596	0.041716	533.264	0.0191716	533.743	0.033557	509.219	0.0161625	517.606	0.014427	530.18	0.0390192	535.452	0.042559	518.17	0.0277023	518.579	0.027669	531.901	0.0415861	532.347	0.0336143	532.264	0.0062	535.589	0.00622752
34_cyclohexadione	O	546.775	0.141135	532.922	0.065895	530.094	0.067025	535.721	0.095273	532.311	0.0224306	532.15	0.082212	508.65	0.049542	516.909	0.0681117	528.641	0.0943015	533.766	0.100911	516.977	0.0704057	517.359	0.07027	530.197	0.0985565	531.169	0.0912506	530.971	0.0289	534.464	0.0252528
38_thymine	O2	548.084	0.066162	532.873	0.023259	530.533	0.027716	536.608	0.043716	532.312	0.0224304	532.786	0.035699	507.741	0.0094658	516.803	0.0236284	529.209	0.0404498	534.461	0.044246	517.337	0.0292158	517.761	0.0294563	530.94	0.0435758	531.35	0.0354994	530.834	0.0075	533.871	0.00627772
	O1	549.334	0.063159	533.915	0.020456	531.559	0.02626	537.665	0.041477	533.33	0.0188054	533.806	0.033173	509.231	0.0161747	517.685	0.0129	530.247	0.0388197	535.516	0.0423071	518.22	0.0274077	518.628	0.0273647	531.965	0.0412619	532.418	0.034134	532.222	0.0069	535.557	0.00675778
39_guanine	O	548.496	0.06492	533.228	0.024005	530.874	0.027572	536.944	0.042991	532.68	0.0236917	533.103	0.035204	508.354	0.0137758	517.181	0.0255396	529.526	0.0400537	534.782	0.0435568	517.603	0.028923	518.02	0.0290177	531.249	0.0428297	531.706	0.0363206	531.27	0.0085	534.291	0.00696987

## Sheet: basis_set
ADC(2)-x	aCQ / Q / Q			aCT / T / D					aT / T / D					u6-311++G**					6-311++G**
	E	I	#MOs	E	I	ΔE	I / Iref	#MOs	E	I	ΔE	I / Iref	#MOs	E	I	ΔE	I / Iref	#MOs	E	I	ΔE	I / Iref	#MOs
carbon
3_co	286.86	0.071683	218	287.034	0.070891	0.174125	0.988951	118	287.2	0.070886	0.339879	0.988882	92	287.419	0.070647	0.559085	0.985547	54	287.725	0.07132	0.864412	0.994936	44
4_ethene	284.217	0.081558	338	284.366	0.080325	0.149249	0.984882	138	284.538	0.08011	0.320638	0.982246	112	284.683	0.079856	0.465605	0.979131	82	284.879	0.080327	0.662141	0.984906	72
5_formaldehyde	285.392	0.055713	278	285.557	0.055013	0.16437	0.987436	128	285.725	0.054906	0.332163	0.985515	102	285.924	0.054616	0.531222	0.98031	68	286.139	0.054935	0.746656	0.986036	58
7_acetonitrile	286.042	0.047591	363	286.215	0.047256	0.173452	0.992961	163	286.39	0.047155	0.347952	0.990839	137	286.57	0.046811	0.52852	0.98361	102	286.751	0.047093	0.709537	0.989536	87
15_difluoroethene	285.059	0.03263	388	285.225	0.031913	0.16672	0.978026	188	285.401	0.031791	0.341992	0.974287	162	285.519	0.032007	0.46079	0.980907	112	285.714	0.032256	0.655041	0.988538	102
	289.477	0.061484		289.664	0.061276	0.186805	0.996617		289.828	0.061216	0.350969	0.995641		290.005	0.06102	0.528502	0.992453		290.175	0.061194	0.698493	0.995283
16_carbonyl_fluoride	291.02	0.079641		291.227	0.079146	0.206281	0.993785	178	291.383	0.079169	0.362876	0.994073	152	291.62	0.078479	0.599352	0.98541	98	291.81	0.078782	0.78932	0.989214	88
19_imidazole	286.01	0.04048	557	286.179	0.039825	0.16877	0.983819	286	286.346	0.039588	0.336111	0.977964	234	286.512	0.038314	0.501764	0.946492	163	286.703	0.038646	0.693034	0.954694	138
	286.227	0.035694		286.407	0.035415	0.179799	0.992184		286.578	0.035295	0.35072	0.988822		286.746	0.035043	0.518627	0.981762		286.933	0.0353	0.705951	0.988962
	286.725	0.046646		286.908	0.046004	0.183021	0.986237		287.077	0.045868	0.352606	0.983321		287.276	0.045667	0.551058	0.979012		287.471	0.045969	0.746658	0.985486
20_oxazole	285.759	0.035122	610	285.918	0.03441	0.158829	0.979728	281	286.085	0.034217	0.325904	0.974233	229	286.267	0.033885	0.508191	0.96478	183	286.454	0.034221	0.695002	0.974347	131
	286.321	0.038375		286.489	0.037829	0.167726	0.985772		286.658	0.037683	0.337394	0.981967		286.841	0.037755	0.519888	0.983844		287.022	0.038031	0.701482	0.991036
	286.903	0.049339		287.077	0.048639	0.173825	0.985812		287.245	0.048511	0.342296	0.983218		287.452	0.048353	0.549369	0.980016		287.647	0.048648	0.743814	0.985995
27_s-triazene	285.95	0.16105	744	286.104	0.15889	0.154722	0.986588	369	286.264	0.158634	0.314638	0.984998	291	286.49	0.158311	0.540279	0.982993	183	286.692	0.159189	0.742202	0.988445	153
mean						0.171978	0.987343				0.339724	0.984715				0.525875	0.979019				0.725267	0.98553
stdev						0.0143875	0.00522537				0.0132695	0.0065716				0.0359368	0.0110892				0.053912	0.0101892
maxdev						0.0343029	0.00931632				0.0250861	0.0109264				0.0734769	0.032527				0.139145	0.0308358
nitrogen
6_nitroxyl	397.877	0.055204	248	398.06	0.054741	0.183331	0.991613	123	398.287	0.054552	0.410107	0.988189	97	398.375	0.054319	0.498052	0.983969	61	398.649	0.054434	0.772007	0.986052	51
7_acetonitrile	398.65	0.042877	363	398.835	0.042507	0.184875	0.991371	163	399.064	0.042339	0.413929	0.987452	137	399.188	0.042497	0.537821	0.991137	102	399.456	0.04271	0.806194	0.996105	87
8_nitrous_oxide	399.888	0.042907	327	400.068	0.042452	0.180456	0.989396	177	400.293	0.042313	0.405598	0.986156	138	400.402	0.042196	0.513953	0.983429	81	400.695	0.042458	0.806767	0.989536	66
	403.916	0.054326		404.095	0.053959	0.179373	0.993244		404.308	0.053878	0.392767	0.991753		404.462	0.053606	0.546476	0.986747		404.679	0.053788	0.763548	0.990097
11_fluorodiazene	397.969	0.047683	303	398.15	0.047201	0.181642	0.989892	153	398.377	0.04705	0.407986	0.986725	127	398.476	0.047313	0.507177	0.99224	83	398.744	0.04752	0.775214	0.996582	73
	400.252	0.054488		400.436	0.05413	0.18345	0.99343		400.659	0.053993	0.407081	0.990915		400.721	0.053648	0.468745	0.984584		401.005	0.05382	0.752358	0.98774
14_nitromethane	402.918	0.056998	472	403.11	0.056646	0.191542	0.993824	222	403.326	0.056536	0.407692	0.991894	183	403.499	0.056039	0.580816	0.983175	129	403.752	0.0563	0.833968	0.987754	109
19_imidazole	398.824	0.035337	557	399.025	0.035098	0.200462	0.993237	286	399.257	0.034835	0.432589	0.985794	234	399.345	0.03456	0.521366	0.978012	183	399.61	0.034823	0.785704	0.985454	138
27_s-triazene	398.087	0.110115	744	398.266	0.108987	0.178483	0.989756	369	398.497	0.108405	0.409964	0.984471	291	398.603	0.109542	0.515555	0.994796	183	398.863	0.110023	0.775502	0.999165	153
20_oxazole	398.596	0.03361	610	398.788	0.033209	0.191808	0.988069	281	399.021	0.032971	0.424447	0.980988	229	399.127	0.033121	0.53083	0.985451	183	399.393	0.033379	0.796367	0.993127	131
mean						0.185542	0.991383				0.411216	0.987434				0.522079	0.986354				0.786763	0.991161
stdev						0.00696453	0.00202501				0.0108213	0.00343842				0.0300419	0.00502055				0.0242669	0.00480165
maxdev						0.0149198	0.00331409				0.021373	0.00644605				0.0587369	0.00844237				0.0472051	0.0080034
oxygen
3_co	532.288	0.034705	218	532.485	0.034487	0.197591	0.993718	118	532.773	0.03435	0.485284	0.989771	92	532.789	0.034531	0.501283	0.994986	54	533.157	0.034745	0.869156	1.00115	44
5_formaldehyde	529.331	0.040146	278	529.54	0.039876	0.208153	0.993275	128	529.834	0.0397	0.502537	0.988891	102	529.813	0.040267	0.481423	1.00301	68	530.172	0.040487	0.840889	1.00849	58
6_nitroxyl	528.873	0.047317	248	529.084	0.047	0.210986	0.993301	123	529.384	0.046794	0.511035	0.988947	97	529.362	0.04703	0.488989	0.993935	61	529.725	0.047227	0.85191	0.998098	51
8_nitrous_oxide	533.407	0.021658	327	533.605	0.021492	0.197715	0.992335	177	533.897	0.021399	0.490014	0.988041	138	533.861	0.021488	0.453771	0.992151	81	534.238	0.021619	0.830808	0.998199	66
10_ozone	528.295	0.066783	327	528.499	0.066322	0.204046	0.993097		528.778	0.066016	0.483119	0.988515	138	528.751	0.066407	0.455799	0.99437	81	529.121	0.066707	0.825691	0.998862	66
	533.296	0.04299		533.513	0.042743	0.217293	0.994254		533.792	0.042619	0.495864	0.99137		533.767	0.041798	0.471295	0.972273		534.123	0.042001	0.826964	0.976995
14_nitromethane	529.767	0.029464	472	529.976	0.0292	0.209824	0.99104	222	530.271	0.029162	0.50445	0.98975	183	530.253	0.02922	0.486737	0.991719	129	530.642	0.030301	0.875855	1.02841	109
	529.779	0.030362		529.99	0.030171	0.210284	0.993709		530.285	0.029924	0.505342	0.985574		530.266	0.030119	0.486239	0.991997		530.63	0.029404	0.851043	0.968447
16_carbonyl_fluoride	531.434	0.035545	328	531.668	0.035301	0.233917	0.993135	178	531.967	0.035153	0.533811	0.988972	152	531.927	0.035417	0.492973	0.996399	98	532.29	0.035647	0.856421	1.00287	88
23_dmso	531.077	0.019489	533	531.324	0.019306	0.247839	0.99061	224	531.667	0.019247	0.590271	0.987583	186	531.593	0.019894	0.516262	1.02078	153	531.967	0.020162	0.89024	1.03453	138
mean						0.213765	0.992848				0.510173	0.988741				0.483477	0.995162				0.851898	1.00161
stdev						0.0158469	0.00118083				0.0317142	0.00152828				0.0192408	0.0119096				0.0216989	0.0199677
maxdev						0.0340742	0.00223743				0.0800983	0.00316729				0.0327849	0.0256186				0.0383423	0.0331583
	aCQ / Q / Q		aCT / T / D		deviation			aT / T / D		deviation			u6-311++G**		deviation			6-311++G**		deviation
	E	I	E	I	ΔE	ΔE ADC(2)-x	I / Iref	E	I	ΔE	ΔE ADC(2)-x	I / Iref	E	I	ΔE	ΔE ADC(2)-x	I / Iref	E	I	ΔE	ΔE ADC(2)-x	I / Iref
carbon
3_co	286.722	0.082344	286.933	0.081128	0.2106	0.174125	0.985233	287.25	0.080752	0.528	0.339879	0.980666	287.31	0.080181	0.5878	0.559085	0.973732	287.795	0.080891	1.0731	0.864412	0.982355
4_ethene	284.637	0.100802	284.826	0.098913	0.1893	0.149249	0.98126	285.139	0.098225	0.5019	0.320638	0.974435	285.181	0.098049	0.544	0.465605	0.972689	285.535	0.098486	0.8984	0.662141	0.977024
5_formaldehyde	285.53	0.066561	285.727	0.065446	0.1975	0.16437	0.983248	286.041	0.065001	0.5109	0.332163	0.976563	286.127	0.06457	0.5978	0.531222	0.970088	286.513	0.064913	0.9838	0.746656	0.975241
7_acetonitrile	286.475	0.057639	286.684	0.056922	0.2088	0.173452	0.987561	286.995	0.056711	0.5199	0.347952	0.9839	287.034	0.055785	0.5587	0.52852	0.967834	287.369	0.056047	0.8936	0.709537	0.97238
15_difluoroethene	285.565	0.041662	285.776	0.040742	0.2111	0.16672	0.977918	286.093	0.040341	0.5288	0.341992	0.968292	286.098	0.040614	0.5337	0.46079	0.974845	286.447	0.040821	0.8828	0.655041	0.979814
	289.7	0.074132	289.915	0.073515	0.2149	0.186805	0.991677	290.214	0.073093	0.5141	0.350969	0.985984	290.289	0.072658	0.5893	0.528502	0.980117	290.628	0.072819	0.9283	0.698493	0.982288
16_carbonyl_fluoride	290.827	0.09252	291.061	0.091603	0.2337	0.206281	0.990089	291.355	0.091285	0.5275	0.362876	0.986652	291.469	0.090401	0.6413	0.599352	0.977097	291.84	0.090765	1.0125	0.78932	0.981031
mean					0.209414	0.174429	0.985284			0.518729	0.342353	0.979499			0.578943	0.524725	0.973772			0.953214	0.732229	0.97859
stdev					0.0139705	0.0180896	0.00489453			0.0102601	0.0135917	0.00675526			0.0367592	0.0489958	0.0041325			0.0718334	0.0746807	0.00381972
maxdev					0.0242857	0.0318521	0.00736606			0.0168286	0.0217147	0.0112065			0.0623571	0.0746269	0.00634489			0.119886	0.132183	0.00621055
nitrogen
6_nitroxyl	398.696	0.06702	398.914	0.066311	0.2186	0.183331	0.989421	399.337	0.0658	0.6412	0.410107	0.981796	399.271	0.065328	0.5756	0.498052	0.974754	399.777	0.065455	1.0812	0.772007	0.976649
7_acetonitrile	399.855	0.052827	400.068	0.052105	0.2133	0.184875	0.986333	400.415	0.052348	0.5599	0.413929	0.990933	400.412	0.051959	0.5567	0.537821	0.983569	400.874	0.051991	1.0187	0.806194	0.984175
8_nitrous_oxide	401.008	0.053506	401.227	0.052895	0.2197	0.180456	0.988581	401.62	0.052528	0.6128	0.405598	0.981722	401.571	0.052333	0.5634	0.513953	0.978077	402.077	0.052559	1.0699	0.806767	0.982301
	404.541	0.065019	404.762	0.064552	0.2208	0.179373	0.992817	405.135	0.064206	0.5938	0.392767	0.987496	405.153	0.06373	0.6118	0.546476	0.980175	405.586	0.063869	1.0453	0.763548	0.982313
11_fluorodiazene	398.922	0.057173	399.144	0.056473	0.2221	0.181642	0.987756	399.548	0.056049	0.6263	0.407986	0.98034	399.504	0.056262	0.5821	0.507177	0.984066	399.989	0.056388	1.0672	0.775214	0.98627
	401.11	0.065319	401.324	0.064829	0.214	0.18345	0.992498	401.723	0.064433	0.6135	0.407081	0.986436	401.655	0.063964	0.5453	0.468745	0.979256	402.161	0.064097	1.051	0.752358	0.981292
mean					0.218083	0.182188	0.989568			0.607917	0.406245	0.984787			0.572483	0.512037	0.979983			1.05555	0.779348	0.982166
stdev					0.00363176	0.00206597	0.0026035			0.0283042	0.00720783	0.0041458			0.0233176	0.0280996	0.00349491			0.0222857	0.022457	0.00322861
maxdev					0.00478333	0.00281483	0.00324968			0.0480167	0.0134777	0.00614551			0.0393167	0.0432923	0.00522897			0.03685	0.027419	0.00551774
oxygen
3_co	534.275	0.041016	534.519	0.040748	0.244	0.197591	0.993466	534.976	0.040448	0.7015	0.485284	0.986152	534.848	0.040636	0.5733	0.501283	0.990735	535.468	0.040759	1.193	0.869156	0.993734
5_formaldehyde	530.998	0.048535	531.249	0.048218	0.2507	0.208153	0.993469	531.726	0.047849	0.7279	0.502537	0.985866	531.518	0.04847	0.5201	0.481423	0.998661	532.13	0.048566	1.1322	0.840889	1.00064
6_nitroxyl	530.543	0.056876	530.797	0.05649	0.2532	0.210986	0.993213	531.27	0.056069	0.7266	0.511035	0.985811	531.055	0.056323	0.5112	0.488989	0.990277	531.672	0.056455	1.1284	0.85191	0.992598
8_nitrous_oxide	535.905	0.027278	536.145	0.027072	0.2398	0.197715	0.992448	536.576	0.026863	0.6708	0.490014	0.984786	536.4	0.026759	0.4947	0.453771	0.980974	537.011	0.026895	1.1056	0.830808	0.985959
10_ozone	530.346	0.088386	530.605	0.08777	0.2592	0.204046	0.993031	531.103	0.087142	0.7575	0.483119	0.985925	530.851	0.087778	0.5058	0.455799	0.993121	531.491	0.088098	1.1452	0.825691	0.996742
	534.739	0.051307	535.007	0.050905	0.2679	0.217293	0.992165	535.49	0.050615	0.7509	0.495864	0.986513	535.339	0.049265	0.6001	0.471295	0.9602	535.975	0.04938	1.2362	0.826964	0.962442
16_carbonyl_fluoride	533.153	0.04275	533.426	0.04252	0.2733	0.233917	0.99462	533.891	0.042144	0.7387	0.533811	0.985825	533.661	0.042523	0.5087	0.492973	0.99469	534.274	0.0426	1.1215	0.856421	0.996491
mean					0.255443	0.209957	0.993202			0.724843	0.500238	0.98584			0.530557	0.477933	0.986951			1.15173	0.84312	0.989801
stdev					0.0121884	0.0127144	0.000798411			0.0300429	0.0177452	0.000527397			0.0398405	0.0183649	0.0129858			0.0462756	0.0166002	0.0128903
maxdev					0.0178571	0.0239597	0.00141827			0.0540429	0.0335733	0.00105339			0.0695429	0.0241623	0.0267508			0.0844714	0.0260361	0.0273589

## Sheet: SCF_energy
Number	Molecule	Mass	#electrons	#MOs	SCF energy
1	cyanide	27.0109	14	97	-92.906
2	isocyanide	27.0109	14	97	-92.8912
3	carbon monoxide	27.9949	14	92	-112.78
4	ethene	28.0313	16	112	-78.0594
5	formaldehyde	30.0106	16	102	-113.911
6	nitroxyl	31.0058	16	97	-129.836
7	acetonitrile	41.0266	22	137	-131.968
8	nitrous oxide	44.0011	22	138	-183.745
9	vinylfluorine	46.0219	24	137	-176.952
10	ozone	47.9847	24	138	-224.342
11	fluorodiazene	48.0124	24	127	-208.885
12	acetamide	59.0371	32	177	-208.053
13	acetic acid	60.0211	32	172	-227.888
14	nitromethane	61.0164	32	183	-243.755
15	1,1-difluorethene	64.0125	32	162	-275.85
16	carbonyl_fluoride	65.9917	32	152	-311.74
17	cyclopenta-1,3-diene	66.0469	36	244	-192.851
18	furan	68.0262	36	234	-228.704
19	imidazole	68.0375	36	234	-224.892
20	oxazole	69.0215	36	229	-244.718
21	glyoxylic acid	74.0004	38	224	-301.598
22	methyl acetate	74.0368	40	212	-266.929
23	benzene	78.0469	42	306	-230.774
24	pyridine	79.0422	42	301	-246.773
25	pyridazine	80.0375	42	296	-262.734
26	s-triazene	81.0327	42	291	-278.788
27	trifluorethene	82.003	40	187	-374.724
28	dimethylcarbonate	90.0317	48	242	-341.822
29	2,2,2-trifluoroacetonitrile	94.9983	46	212	-428.64
30	dichloroethene	95.9534	48	170	-995.928
31	benzoquinone	108.021	56	388	-379.346
32	cytosine	111.043	58	361	-392.757
33	uracil	112.027	58	356	-412.618
34	cyclohexane-1,4-dione	112.052	60	344	-381.723
35	1-4-difluorobenzene	114.028	58	356	-428.556
36	thymine	126.043	66	396	-451.666
37	naphthalene	128.063	68	500	-383.469
38	adenine	135.054	70	453	-464.677
39	guanine	151.049	78	483	-539.583
40	perfluorobuta-1,3-diene	161.99	78	364	-748.291
